# Supplementary material for: fNIRS measurement of cortical activation and functional connectivity during a visuospatial working memory task
Source: PLoS One. 2018 Aug 2;13(8):e0201486. doi: 10.1371/journal.pone.0201486 (PMC6072025; doi:10.1371/journal.pone.0201486)
Supplement: S2 File — Task behavioral data. The number of dots in a trial is given in the “numDots” column; Trial response time is given in the “RT” column; Trial type is given in the “TrialType” column; Trial accuracy is given in the “TrialAcc” column. (CSV) [file pone.0201486.s002.csv]

ID	numDots	RT	TrialType	TrialAcc
1	5	1.46162787	HardChange	0
1	5	1.086769167	EasyChange	0
1	5	1.997920087	NoChange	1
1	5	2.055904027	Control	1
1	5	0.92160455	EasyChange	0
1	5	1.975789847	EasyChange	1
1	5	0.859031264	Control	1
1	3	1.604190455	HardChange	1
1	5	2.366602518	HardChange	1
1	5	1.610013827	EasyChange	1
1	5	1.26865622	NoChange	0
1	3	2.676405016	Control	1
1	3	1.876547417	NoChange	1
1	3	1.403633396	HardChange	1
1	5	1.438350781	NoChange	0
1	5	1.448322335	NoChange	1
1	3	5	EasyChange	0
1	3	1.084126903	HardChange	1
1	5	1.875878577	NoChange	1
1	3	1.908204878	Control	1
1	5	1.147132261	NoChange	0
1	3	1.127867769	EasyChange	1
1	3	1.381091525	EasyChange	0
1	3	1.254823708	NoChange	1
1	5	5	NoChange	0
1	3	1.140423052	NoChange	1
1	5	1.256294806	Control	1
1	3	5	NoChange	0
1	3	0.980538303	NoChange	1
1	3	0.823852088	Control	1
1	5	1.233511563	EasyChange	0
1	3	1.537811368	NoChange	1
1	5	1.704268247	HardChange	0
1	3	1.471557654	EasyChange	1
1	5	2.295085428	HardChange	0
1	3	1.197997038	Control	1
1	3	2.408624385	HardChange	0
1	3	1.300278705	Control	1
1	3	1.962202677	EasyChange	1
1	5	1.269959189	NoChange	0
1	5	1.271226536	Control	1
1	3	0.799021667	Control	1
1	3	5	Control	0
1	3	1.54018105	NoChange	0
1	3	1.449619228	HardChange	1
1	3	1.266200845	NoChange	0
1	5	1.145969309	EasyChange	0
1	3	2.0376743	HardChange	1
1	5	1.110967985	HardChange	1
1	3	5	HardChange	0
1	3	1.440992655	NoChange	0
1	3	2.690535657	NoChange	0
1	3	1.625668619	EasyChange	0
1	3	1.836408492	EasyChange	0
1	5	1.55725301	EasyChange	1
1	5	1.121510325	HardChange	1
1	5	1.191866462	HardChange	0
1	5	1.201752608	NoChange	0
1	5	2.467718949	NoChange	0
1	5	1.27753707	Control	1
1	5	1.324678334	Control	1
1	5	0.986613819	Control	1
1	5	1.833350919	Control	1
1	3	1.650430087	Control	1
1	3	2.003256409	HardChange	0
1	3	1.134270537	Control	1
1	5	1.234709198	NoChange	0
1	3	1.340734794	NoChange	1
1	3	1.177641288	NoChange	1
1	3	1.413949172	Control	1
1	5	1.224164902	HardChange	0
1	5	1.794903757	NoChange	1
1	5	1.525707333	HardChange	0
1	5	1.403632646	EasyChange	0
1	3	1.262145288	HardChange	0
1	5	1.094408441	Control	1
1	5	5	NoChange	0
1	5	1.568770246	HardChange	1
1	5	0.963989918	Control	1
1	5	1.880703154	HardChange	0
1	5	1.143796394	EasyChange	0
1	3	0.956039496	Control	1
1	3	1.257035127	NoChange	1
1	5	1.137733465	NoChange	1
1	3	2.9974205	EasyChange	1
1	5	1.345558021	NoChange	1
1	5	1.357614755	EasyChange	1
1	3	2.02582	HardChange	0
1	3	1.611888533	NoChange	1
1	5	1.870509952	HardChange	1
1	3	1.415042694	Control	1
1	3	1.513446389	NoChange	1
1	5	1.255369344	NoChange	1
1	5	2.983275454	HardChange	0
1	5	0.978495843	Control	1
1	3	1.190306885	NoChange	0
1	5	1.601882509	EasyChange	1
1	5	1.387907289	Control	1
1	3	0.991893846	HardChange	0
1	5	1.234029445	EasyChange	0
1	5	1.196466566	HardChange	0
1	3	0.950276608	HardChange	0
1	5	1.890357073	NoChange	0
1	5	2.521850988	EasyChange	0
1	3	1.896647306	EasyChange	0
1	5	0.959171977	Control	1
1	3	5	NoChange	0
1	5	0.983075082	EasyChange	0
1	5	5	Control	0
1	3	1.492229275	NoChange	1
1	5	5	NoChange	0
1	3	1.38202128	Control	1
1	5	0.961238318	NoChange	1
1	5	2.182828256	NoChange	1
1	3	1.049925278	Control	1
1	3	2.242014355	NoChange	1
1	3	2.62778063	NoChange	0
1	3	5	EasyChange	0
1	3	5	HardChange	0
1	3	1.300340323	HardChange	0
1	3	2.594053385	EasyChange	0
1	3	1.382480037	EasyChange	1
1	3	1.433964467	EasyChange	0
1	3	1.435409003	EasyChange	0
2	5	1.779914262	HardChange	1
2	5	5	EasyChange	0
2	5	0.986494098	NoChange	0
2	5	1.04871165	Control	1
2	5	1.620863981	EasyChange	1
2	5	5	EasyChange	0
2	5	0.614560703	Control	1
2	3	2.459029868	HardChange	1
2	5	1.326886368	HardChange	1
2	5	2.360681543	EasyChange	1
2	5	2.808150189	NoChange	1
2	3	1.108889236	Control	1
2	3	1.542926278	NoChange	1
2	3	2.958835298	HardChange	0
2	5	1.229825833	NoChange	1
2	5	1.802155493	NoChange	1
2	3	2.320585279	EasyChange	1
2	3	1.400592074	HardChange	1
2	5	5	NoChange	0
2	3	1.316306959	Control	1
2	5	1.452306717	NoChange	1
2	3	2.463803776	EasyChange	1
2	3	1.251868114	EasyChange	1
2	3	1.222515261	NoChange	1
2	5	1.451190984	NoChange	1
2	3	2.614886908	NoChange	0
2	5	1.196455282	Control	1
2	3	1.402043155	NoChange	0
2	3	1.239586193	NoChange	0
2	3	5	Control	0
2	5	5	EasyChange	0
2	3	1.398031501	NoChange	1
2	5	2.363337326	HardChange	1
2	3	1.090533275	EasyChange	0
2	5	1.653218595	HardChange	1
2	3	1.193002923	Control	1
2	3	1.639215492	HardChange	0
2	3	1.882575098	Control	1
2	3	1.964409584	EasyChange	0
2	5	1.811773331	NoChange	1
2	5	1.065845153	Control	1
2	3	0.916314917	Control	1
2	3	5	Control	0
2	3	1.187372655	NoChange	1
2	3	1.704480897	HardChange	1
2	3	1.602989058	NoChange	1
2	5	1.304067649	EasyChange	1
2	3	2.401771361	HardChange	0
2	5	1.470634603	HardChange	0
2	3	1.298259521	HardChange	0
2	3	1.292034614	NoChange	0
2	3	2.149852746	NoChange	0
2	3	1.684433061	EasyChange	0
2	3	1.263645995	EasyChange	1
2	5	2.186266526	EasyChange	1
2	5	1.896546201	HardChange	1
2	5	2.097385138	HardChange	0
2	5	1.723653473	NoChange	1
2	5	2.028653934	NoChange	0
2	5	1.089307648	Control	1
2	5	0.451259501	Control	1
2	5	1.558528502	Control	1
2	5	0.673063961	Control	1
2	3	0.962992951	Control	1
2	3	1.857454766	HardChange	1
2	3	1.941954238	Control	1
2	5	1.950387779	NoChange	1
2	3	1.629114672	NoChange	0
2	3	1.753065664	NoChange	0
2	3	0.729277959	Control	1
2	5	1.4247581	HardChange	1
2	5	1.982563729	NoChange	0
2	5	1.764801357	HardChange	0
2	5	2.219495486	EasyChange	1
2	3	1.999451789	HardChange	1
2	5	0.525786486	Control	1
2	5	2.502983211	NoChange	0
2	5	1.519802006	HardChange	0
2	5	0.992276796	Control	1
2	5	2.310720866	HardChange	1
2	5	1.34441479	EasyChange	0
2	3	2.480191864	Control	1
2	3	1.418996562	NoChange	1
2	5	1.096286819	NoChange	0
2	3	5	EasyChange	0
2	5	1.687252343	NoChange	1
2	5	1.545402702	EasyChange	0
2	3	0.929067078	HardChange	0
2	3	1.328241779	NoChange	0
2	5	1.744972127	HardChange	0
2	3	0.561631968	Control	1
2	3	1.232725536	NoChange	1
2	5	2.788334138	NoChange	1
2	5	1.499432645	HardChange	1
2	5	0.780397796	Control	1
2	3	1.345970433	NoChange	0
2	5	1.538003432	EasyChange	0
2	5	0.426820838	Control	1
2	3	1.086798186	HardChange	0
2	5	5	EasyChange	0
2	5	2.22224749	HardChange	1
2	3	0.708089221	HardChange	1
2	5	1.702140719	NoChange	0
2	5	1.255226104	EasyChange	0
2	3	1.498575495	EasyChange	1
2	5	1.028688137	Control	1
2	3	5	NoChange	0
2	5	5	EasyChange	0
2	5	0.691739985	Control	1
2	3	1.085858573	NoChange	1
2	5	1.223166024	NoChange	1
2	3	0.683894311	Control	1
2	5	1.062163777	NoChange	1
2	5	2.080922927	NoChange	0
2	3	0.420129993	Control	1
2	3	2.913163997	NoChange	0
2	3	1.009227808	NoChange	1
2	3	0.862990266	EasyChange	1
2	3	1.793929348	HardChange	0
2	3	1.736746396	HardChange	1
2	3	1.095904884	EasyChange	1
2	3	1.729190559	EasyChange	1
2	3	1.27427352	EasyChange	1
2	3	1.141237302	EasyChange	1
3	5	1.226919613	HardChange	0
3	5	1.088730882	EasyChange	0
3	5	2.699139062	NoChange	0
3	5	5	Control	0
3	5	2.033539254	EasyChange	1
3	5	1.125216998	EasyChange	1
3	5	2.126585595	Control	1
3	3	1.711605767	HardChange	1
3	5	2.632545387	HardChange	1
3	5	1.11657052	EasyChange	1
3	5	2.188962051	NoChange	1
3	3	2.51562857	Control	1
3	3	1.492373791	NoChange	1
3	3	1.478421414	HardChange	1
3	5	1.960336847	NoChange	0
3	5	1.120859528	NoChange	0
3	3	1.465083335	EasyChange	0
3	3	1.595645568	HardChange	1
3	5	2.361113194	NoChange	0
3	3	1.425313838	Control	1
3	5	2.229888758	NoChange	1
3	3	1.530540185	EasyChange	0
3	3	1.306952343	EasyChange	1
3	3	1.412790347	NoChange	1
3	5	2.217191612	NoChange	1
3	3	1.277317576	NoChange	1
3	5	1.728277308	Control	1
3	3	2.256687334	NoChange	0
3	3	1.372515403	NoChange	1
3	3	0.786725461	Control	1
3	5	1.657127386	EasyChange	1
3	3	1.14057858	NoChange	1
3	5	2.181284489	HardChange	1
3	3	1.44328117	EasyChange	1
3	5	1.840288021	HardChange	1
3	3	1.035074058	Control	1
3	3	1.103942276	HardChange	1
3	3	0.841409383	Control	1
3	3	1.157603453	EasyChange	1
3	5	1.709815272	NoChange	1
3	5	0.838375166	Control	1
3	3	1.859078124	Control	1
3	3	0.957968136	Control	1
3	3	1.358560583	NoChange	1
3	3	1.333736835	HardChange	1
3	3	1.541440535	NoChange	1
3	5	1.221669393	EasyChange	1
3	3	1.595176143	HardChange	0
3	5	2.703942166	HardChange	1
3	3	1.673354496	HardChange	1
3	3	2.468080738	NoChange	0
3	3	1.471282004	NoChange	1
3	3	1.913922804	EasyChange	1
3	3	1.251180889	EasyChange	1
3	5	5	EasyChange	0
3	5	1.276758865	HardChange	1
3	5	1.24749093	HardChange	0
3	5	1.19510177	NoChange	1
3	5	1.369454096	NoChange	1
3	5	1.240551911	Control	1
3	5	0.684428684	Control	1
3	5	1.238745782	Control	1
3	5	1.07143831	Control	1
3	3	0.738351699	Control	1
3	3	1.738817893	HardChange	1
3	3	1.163032259	Control	1
3	5	1.713916385	NoChange	1
3	3	1.618557129	NoChange	1
3	3	1.480129186	NoChange	0
3	3	0.778183995	Control	1
3	5	1.064047755	HardChange	1
3	5	1.186538523	NoChange	1
3	5	1.849400708	HardChange	1
3	5	1.644840544	EasyChange	1
3	3	2.249015154	HardChange	1
3	5	0.844529063	Control	1
3	5	1.959709653	NoChange	1
3	5	1.680324793	HardChange	1
3	5	0.537818354	Control	1
3	5	2.050654159	HardChange	1
3	5	0.9817884	EasyChange	1
3	3	0.755983497	Control	1
3	3	1.340220324	NoChange	1
3	5	0.82797527	NoChange	1
3	3	0.816131986	EasyChange	1
3	5	1.61305855	NoChange	1
3	5	1.105841869	EasyChange	1
3	3	1.363414411	HardChange	1
3	3	1.522186263	NoChange	1
3	5	0.972079944	HardChange	1
3	3	1.05793876	Control	1
3	3	2.381701017	NoChange	1
3	5	1.836333862	NoChange	1
3	5	1.441032229	HardChange	1
3	5	0.428232154	Control	1
3	3	1.801303432	NoChange	1
3	5	1.318621612	EasyChange	1
3	5	0.63220329	Control	1
3	3	2.53966789	HardChange	0
3	5	1.348316028	EasyChange	1
3	5	2.283724465	HardChange	0
3	3	1.198023588	HardChange	1
3	5	1.794838623	NoChange	1
3	5	1.561835	EasyChange	1
3	3	2.352764969	EasyChange	1
3	5	0.55934129	Control	1
3	3	1.255423575	NoChange	1
3	5	1.283342966	EasyChange	0
3	5	0.804884976	Control	1
3	3	1.578954224	NoChange	1
3	5	2.441023351	NoChange	0
3	3	1.48465279	Control	1
3	5	1.559116064	NoChange	1
3	5	2.559504499	NoChange	1
3	3	0.789282308	Control	1
3	3	1.539942053	NoChange	1
3	3	1.164472913	NoChange	1
3	3	0.979449681	EasyChange	0
3	3	0.880608397	HardChange	1
3	3	1.187995354	HardChange	1
3	3	0.896992547	EasyChange	1
3	3	1.122355038	EasyChange	1
3	3	2.116170944	EasyChange	1
3	3	1.309304215	EasyChange	1
4	5	1.527275627	HardChange	1
4	5	1.097930989	EasyChange	1
4	5	1.043354952	NoChange	0
4	5	5	Control	0
4	5	1.100621078	EasyChange	1
4	5	2.422132581	EasyChange	1
4	5	1.644105453	Control	0
4	3	1.216125641	HardChange	1
4	5	0.812313026	HardChange	1
4	5	0.721666227	EasyChange	1
4	5	2.361686681	NoChange	1
4	3	1.792365082	Control	0
4	3	0.639598077	NoChange	1
4	3	1.210618277	HardChange	1
4	5	0.809322378	NoChange	1
4	5	1.606099719	NoChange	0
4	3	1.93992995	EasyChange	1
4	3	0.939830246	HardChange	1
4	5	0.908574237	NoChange	1
4	3	1.581164354	Control	1
4	5	2.684450255	NoChange	0
4	3	2.494845244	EasyChange	1
4	3	1.967271556	EasyChange	1
4	3	2.302645524	NoChange	1
4	5	2.535799671	NoChange	0
4	3	1.656022227	NoChange	1
4	5	1.539768942	Control	1
4	3	1.859881895	NoChange	1
4	3	2.406799842	NoChange	0
4	3	1.18125915	Control	1
4	5	1.11539206	EasyChange	1
4	3	0.916389194	NoChange	1
4	5	0.893615652	HardChange	0
4	3	1.80654928	EasyChange	1
4	5	1.460926023	HardChange	1
4	3	2.383466635	Control	1
4	3	1.711175849	HardChange	1
4	3	2.264471594	Control	1
4	3	1.466502403	EasyChange	1
4	5	2.58945379	NoChange	1
4	5	2.547217785	Control	1
4	3	2.267997787	Control	0
4	3	2.38279129	Control	0
4	3	1.940647548	NoChange	1
4	3	2.051923713	HardChange	1
4	3	1.655556524	NoChange	1
4	5	2.051996991	EasyChange	0
4	3	1.831114568	HardChange	1
4	5	2.1239882	HardChange	1
4	3	1.716943075	HardChange	1
4	3	1.773656002	NoChange	1
4	3	2.611699572	NoChange	0
4	3	1.4251433	EasyChange	1
4	3	5	EasyChange	0
4	5	1.994858101	EasyChange	1
4	5	2.281369076	HardChange	0
4	5	2.907664003	HardChange	1
4	5	1.965209913	NoChange	0
4	5	2.683776429	NoChange	1
4	5	2.037946038	Control	1
4	5	1.865458066	Control	1
4	5	1.621215705	Control	1
4	5	1.393683253	Control	1
4	3	0.656594642	Control	1
4	3	0.635612754	HardChange	1
4	3	0.568019567	Control	1
4	5	1.167358082	NoChange	1
4	3	0.598227945	NoChange	1
4	3	1.579414078	NoChange	1
4	3	2.241441074	Control	1
4	5	0.957896002	HardChange	1
4	5	1.404335111	NoChange	1
4	5	0.827467846	HardChange	0
4	5	0.878078672	EasyChange	0
4	3	1.417839069	HardChange	1
4	5	1.455109369	Control	1
4	5	2.202446666	NoChange	1
4	5	1.6634025	HardChange	0
4	5	1.402402983	Control	1
4	5	1.720086479	HardChange	1
4	5	1.257132703	EasyChange	1
4	3	1.644144446	Control	1
4	3	1.664621183	NoChange	0
4	5	2.194694733	NoChange	0
4	3	1.322033956	EasyChange	1
4	5	1.986554998	NoChange	0
4	5	1.704987358	EasyChange	1
4	3	1.298449131	HardChange	1
4	3	1.436269733	NoChange	1
4	5	1.184255891	HardChange	1
4	3	1.350514187	Control	1
4	3	1.49318111	NoChange	0
4	5	1.59938085	NoChange	1
4	5	1.933235169	HardChange	0
4	5	1.413870365	Control	1
4	3	1.417969912	NoChange	1
4	5	1.303631791	EasyChange	1
4	5	1.472688004	Control	1
4	3	1.595171162	HardChange	1
4	5	1.473140014	EasyChange	1
4	5	1.611544448	HardChange	1
4	3	1.544994428	HardChange	1
4	5	1.569321674	NoChange	1
4	5	1.527519034	EasyChange	0
4	3	1.713498004	EasyChange	1
4	5	1.426179835	Control	1
4	3	1.294883058	NoChange	1
4	5	1.528314141	EasyChange	1
4	5	1.263491319	Control	1
4	3	1.611176623	NoChange	0
4	5	1.40039696	NoChange	0
4	3	1.086611123	Control	1
4	5	1.496813503	NoChange	1
4	5	1.40248607	NoChange	1
4	3	1.311617206	Control	1
4	3	1.512956677	NoChange	0
4	3	1.641864531	NoChange	1
4	3	2.597475128	EasyChange	1
4	3	1.73916137	HardChange	1
4	3	1.507440507	HardChange	1
4	3	1.501713419	EasyChange	1
4	3	1.318707919	EasyChange	1
4	3	1.503052874	EasyChange	1
4	3	1.688911544	EasyChange	1
5	5	0.903248279	HardChange	0
5	5	0.874192451	EasyChange	1
5	5	1.148945192	NoChange	0
5	5	0.949195218	Control	1
5	5	0.71740424	EasyChange	1
5	5	1.284925558	EasyChange	0
5	5	1.239843685	Control	1
5	3	0.804274225	HardChange	1
5	5	1.249664428	HardChange	0
5	5	1.077084233	EasyChange	0
5	5	0.815379036	NoChange	1
5	3	0.692538591	Control	1
5	3	1.21438908	NoChange	1
5	3	0.756087178	HardChange	1
5	5	1.115414207	NoChange	1
5	5	0.844045984	NoChange	1
5	3	1.032391125	EasyChange	1
5	3	0.836123531	HardChange	1
5	5	1.104315119	NoChange	1
5	3	1.313326418	Control	1
5	5	0.818283353	NoChange	1
5	3	1.263241399	EasyChange	1
5	3	0.770840314	EasyChange	1
5	3	0.832855597	NoChange	1
5	5	0.901270023	NoChange	0
5	3	0.766749118	NoChange	1
5	5	0.965406246	Control	1
5	3	0.893453974	NoChange	1
5	3	1.015357589	NoChange	1
5	3	0.507405202	Control	1
5	5	0.757150929	EasyChange	1
5	3	1.253108511	NoChange	0
5	5	0.848922119	HardChange	0
5	3	0.755733772	EasyChange	0
5	5	0.75497118	HardChange	1
5	3	1.491640734	Control	1
5	3	0.804596086	HardChange	1
5	3	0.786820859	Control	1
5	3	5	EasyChange	0
5	5	1.150475965	NoChange	1
5	5	0.822097972	Control	1
5	3	0.763271697	Control	1
5	3	0.705603238	Control	1
5	3	0.92296112	NoChange	1
5	3	0.867887277	HardChange	1
5	3	0.782956065	NoChange	1
5	5	1.709113914	EasyChange	0
5	3	0.750367179	HardChange	1
5	5	1.414201202	HardChange	0
5	3	1.194773927	HardChange	0
5	3	0.903882852	NoChange	0
5	3	0.962383483	NoChange	1
5	3	0.824108214	EasyChange	1
5	3	0.918089237	EasyChange	1
5	5	0.85496573	EasyChange	0
5	5	0.985938561	HardChange	1
5	5	0.703269785	HardChange	1
5	5	1.081444662	NoChange	1
5	5	0.819003301	NoChange	1
5	5	0.833243937	Control	1
5	5	0.740775405	Control	1
5	5	0.660700758	Control	1
5	5	0.631457955	Control	1
5	3	0.771741234	Control	1
5	3	0.819380625	HardChange	1
5	3	0.64728422	Control	1
5	5	0.915747621	NoChange	1
5	3	0.756633235	NoChange	1
5	3	0.963596363	NoChange	1
5	3	0.675484916	Control	1
5	5	0.900917232	HardChange	1
5	5	1.735671091	NoChange	0
5	5	0.831239341	HardChange	1
5	5	0.891246516	EasyChange	1
5	3	0.782137896	HardChange	1
5	5	0.691930526	Control	1
5	5	0.694360899	NoChange	1
5	5	1.20833278	HardChange	1
5	5	1.030020754	Control	1
5	5	0.833352417	HardChange	1
5	5	0.670254254	EasyChange	1
5	3	0.745361287	Control	1
5	3	1.071914645	NoChange	1
5	5	1.219926001	NoChange	1
5	3	0.751492946	EasyChange	1
5	5	1.824361291	NoChange	0
5	5	0.787830324	EasyChange	1
5	3	0.890790296	HardChange	1
5	3	0.668202652	NoChange	1
5	5	1.359352082	HardChange	1
5	3	0.847349178	Control	1
5	3	1.066324447	NoChange	1
5	5	0.894283847	NoChange	1
5	5	0.71191597	HardChange	0
5	5	0.72846987	Control	1
5	3	0.72956296	NoChange	1
5	5	0.866231658	EasyChange	0
5	5	0.508303478	Control	1
5	3	0.965734819	HardChange	1
5	5	0.676151535	EasyChange	1
5	5	0.903957705	HardChange	0
5	3	0.696629815	HardChange	1
5	5	1.090307698	NoChange	0
5	5	0.692819952	EasyChange	0
5	3	0.686588257	EasyChange	1
5	5	0.618067051	Control	1
5	3	0.678357724	NoChange	1
5	5	0.840348545	EasyChange	1
5	5	0.804466298	Control	1
5	3	0.898158718	NoChange	0
5	5	0.723135812	NoChange	1
5	3	0.892192511	Control	1
5	5	0.678145745	NoChange	1
5	5	1.905641416	NoChange	0
5	3	0.875269895	Control	1
5	3	0.677157391	NoChange	1
5	3	0.544406257	NoChange	1
5	3	2.000845195	EasyChange	1
5	3	0.573700612	HardChange	0
5	3	0.949353303	HardChange	1
5	3	0.605057857	EasyChange	0
5	3	0.81744595	EasyChange	1
5	3	0.958747703	EasyChange	1
5	3	0.822404721	EasyChange	1
6	5	1.170073745	HardChange	1
6	5	0.891250741	EasyChange	1
6	5	1.757627951	NoChange	0
6	5	2.549312803	Control	1
6	5	1.732094773	EasyChange	1
6	5	5	EasyChange	0
6	5	1.794827334	Control	1
6	3	1.17706087	HardChange	0
6	5	1.246542085	HardChange	1
6	5	0.857886204	EasyChange	1
6	5	1.149779589	NoChange	0
6	3	1.037671051	Control	1
6	3	1.097594091	NoChange	1
6	3	2.523024972	HardChange	1
6	5	2.292388144	NoChange	1
6	5	1.742371981	NoChange	0
6	3	2.151093641	EasyChange	0
6	3	1.142923073	HardChange	0
6	5	5	NoChange	0
6	3	1.676057155	Control	1
6	5	2.423432608	NoChange	1
6	3	1.89970245	EasyChange	0
6	3	1.652364615	EasyChange	0
6	3	2.192608393	NoChange	1
6	5	1.055461844	NoChange	1
6	3	5	NoChange	0
6	5	1.943878174	Control	1
6	3	5	NoChange	0
6	3	2.133067713	NoChange	0
6	3	1.446002375	Control	1
6	5	1.537927225	EasyChange	1
6	3	1.513164757	NoChange	1
6	5	1.833847744	HardChange	0
6	3	1.117991552	EasyChange	1
6	5	2.535183151	HardChange	1
6	3	0.615136246	Control	1
6	3	1.652458831	HardChange	0
6	3	1.760266588	Control	1
6	3	1.599531441	EasyChange	1
6	5	2.364100791	NoChange	1
6	5	0.787603648	Control	1
6	3	0.865734463	Control	1
6	3	0.716180244	Control	1
6	3	5	NoChange	0
6	3	1.050980502	HardChange	1
6	3	2.694677401	NoChange	1
6	5	1.272485686	EasyChange	0
6	3	1.396068609	HardChange	0
6	5	1.041547537	HardChange	1
6	3	1.67727804	HardChange	1
6	3	1.392425427	NoChange	0
6	3	1.310756499	NoChange	1
6	3	1.216005031	EasyChange	0
6	3	1.044519397	EasyChange	0
6	5	2.288485755	EasyChange	1
6	5	1.426364283	HardChange	1
6	5	5	HardChange	0
6	5	1.66960799	NoChange	0
6	5	0.960934067	NoChange	1
6	5	0.992193927	Control	1
6	5	0.877581945	Control	1
6	5	0.976982984	Control	1
6	5	1.24762837	Control	1
6	3	1.147098267	Control	1
6	3	1.282808674	HardChange	0
6	3	1.372892349	Control	1
6	5	1.420340881	NoChange	1
6	3	1.311932391	NoChange	1
6	3	1.15315942	NoChange	1
6	3	1.008919853	Control	1
6	5	1.990981462	HardChange	1
6	5	5	NoChange	0
6	5	5	HardChange	0
6	5	2.847651296	EasyChange	0
6	3	2.451624827	HardChange	1
6	5	1.12722892	Control	1
6	5	2.288102923	NoChange	1
6	5	2.481245806	HardChange	1
6	5	1.091863921	Control	1
6	5	1.862334807	HardChange	0
6	5	1.681740578	EasyChange	0
6	3	1.027840186	Control	1
6	3	5	NoChange	0
6	5	1.654138874	NoChange	1
6	3	1.257113436	EasyChange	1
6	5	1.573344671	NoChange	1
6	5	2.267955307	EasyChange	0
6	3	1.093746003	HardChange	1
6	3	1.472536881	NoChange	1
6	5	1.107864662	HardChange	1
6	3	1.053674807	Control	1
6	3	1.192552054	NoChange	1
6	5	1.119143706	NoChange	1
6	5	1.223296931	HardChange	0
6	5	0.828960427	Control	1
6	3	1.176452049	NoChange	1
6	5	1.55105814	EasyChange	0
6	5	0.847045935	Control	1
6	3	1.474831425	HardChange	0
6	5	2.084753733	EasyChange	1
6	5	2.271380108	HardChange	1
6	3	1.225831263	HardChange	1
6	5	1.854933572	NoChange	0
6	5	1.553840272	EasyChange	0
6	3	1.506634794	EasyChange	1
6	5	0.722923109	Control	1
6	3	5	NoChange	0
6	5	1.010708086	EasyChange	1
6	5	0.774814644	Control	1
6	3	1.934584856	NoChange	0
6	5	5	NoChange	0
6	3	0.771796541	Control	1
6	5	1.330161061	NoChange	1
6	5	0.931038419	NoChange	0
6	3	0.93980836	Control	1
6	3	1.266854477	NoChange	1
6	3	0.902600439	NoChange	1
6	3	1.200373166	EasyChange	1
6	3	1.452913216	HardChange	1
6	3	1.601333364	HardChange	1
6	3	1.814282176	EasyChange	1
6	3	1.042414483	EasyChange	1
6	3	1.863309003	EasyChange	0
6	3	1.841389614	EasyChange	0
7	5	1.133585725	HardChange	1
7	5	1.167367214	EasyChange	1
7	5	1.567096013	NoChange	0
7	5	1.774090787	Control	1
7	5	1.084464919	EasyChange	1
7	5	1.334669703	EasyChange	0
7	5	0.790693188	Control	1
7	3	0.931996353	HardChange	0
7	5	1.092466375	HardChange	1
7	5	0.687484791	EasyChange	1
7	5	1.584901613	NoChange	1
7	3	0.75914194	Control	1
7	3	0.839610811	NoChange	1
7	3	0.955827484	HardChange	1
7	5	0.595001084	NoChange	1
7	5	0.601006149	NoChange	1
7	3	0.766860454	EasyChange	1
7	3	0.813780147	HardChange	1
7	5	0.930354052	NoChange	1
7	3	0.730653653	Control	1
7	5	0.706944618	NoChange	1
7	3	1.124399931	EasyChange	0
7	3	0.740440052	EasyChange	1
7	3	0.700648064	NoChange	1
7	5	0.814222528	NoChange	1
7	3	0.891798053	NoChange	1
7	5	0.741238546	Control	1
7	3	0.797219238	NoChange	1
7	3	0.610691519	NoChange	1
7	3	0.696973997	Control	1
7	5	0.993566865	EasyChange	0
7	3	0.448832879	NoChange	1
7	5	0.915640791	HardChange	1
7	3	2.005372683	EasyChange	1
7	5	0.898878773	HardChange	1
7	3	0.658986616	Control	1
7	3	0.599479987	HardChange	0
7	3	0.476547426	Control	1
7	3	0.824230518	EasyChange	1
7	5	0.604129356	NoChange	1
7	5	0.554224127	Control	1
7	3	0.793424623	Control	1
7	3	0.551662255	Control	1
7	3	0.807033463	NoChange	0
7	3	1.044804265	HardChange	0
7	3	0.648303787	NoChange	1
7	5	0.804396944	EasyChange	1
7	3	0.937754991	HardChange	1
7	5	1.738432129	HardChange	1
7	3	1.202051129	HardChange	0
7	3	0.879299167	NoChange	1
7	3	0.665182018	NoChange	1
7	3	1.252604499	EasyChange	1
7	3	0.785008974	EasyChange	1
7	5	0.799079333	EasyChange	1
7	5	1.075362078	HardChange	0
7	5	0.879468608	HardChange	1
7	5	1.520522683	NoChange	0
7	5	0.994250032	NoChange	1
7	5	0.552621287	Control	1
7	5	0.584061267	Control	1
7	5	0.61327255	Control	1
7	5	0.548547093	Control	1
7	3	0.50799066	Control	1
7	3	0.661502844	HardChange	0
7	3	0.401047733	Control	1
7	5	0.655222036	NoChange	1
7	3	0.474114561	NoChange	1
7	3	0.549702021	NoChange	1
7	3	0.59642445	Control	1
7	5	1.017801174	HardChange	1
7	5	0.534675256	NoChange	1
7	5	1.638668927	HardChange	0
7	5	0.699052058	EasyChange	1
7	3	0.613699785	HardChange	1
7	5	0.513677646	Control	1
7	5	1.450850098	NoChange	1
7	5	0.613890652	HardChange	0
7	5	0.723508995	Control	1
7	5	0.844155132	HardChange	0
7	5	0.766768736	EasyChange	1
7	3	0.589485119	Control	1
7	3	0.580338428	NoChange	1
7	5	0.674496531	NoChange	1
7	3	0.93394652	EasyChange	1
7	5	0.629816507	NoChange	1
7	5	0.833586859	EasyChange	1
7	3	1.798673299	HardChange	0
7	3	0.6189585	NoChange	1
7	5	1.160826639	HardChange	1
7	3	0.37536962	Control	1
7	3	0.655249576	NoChange	1
7	5	1.29749153	NoChange	1
7	5	0.708425386	HardChange	0
7	5	0.429099488	Control	1
7	3	0.856978292	NoChange	1
7	5	1.060835056	EasyChange	1
7	5	0.647791311	Control	1
7	3	1.083241156	HardChange	1
7	5	0.773443124	EasyChange	1
7	5	0.733675112	HardChange	1
7	3	0.869116992	HardChange	1
7	5	1.495389977	NoChange	0
7	5	0.777580793	EasyChange	1
7	3	0.848521572	EasyChange	1
7	5	0.604095475	Control	1
7	3	0.585275856	NoChange	1
7	5	0.720105042	EasyChange	1
7	5	0.511878852	Control	1
7	3	0.521377521	NoChange	1
7	5	1.321510652	NoChange	0
7	3	0.379455366	Control	1
7	5	1.600666481	NoChange	1
7	5	5	NoChange	0
7	3	0.684795602	Control	1
7	3	0.66205777	NoChange	1
7	3	0.816613123	NoChange	1
7	3	0.59839387	EasyChange	0
7	3	0.836034108	HardChange	1
7	3	0.687114194	HardChange	1
7	3	0.897805583	EasyChange	1
7	3	0.859834922	EasyChange	1
7	3	1.127391983	EasyChange	1
7	3	1.176522572	EasyChange	0
8	5	1.817296413	HardChange	1
8	5	2.456756215	EasyChange	0
8	5	2.004196382	NoChange	0
8	5	2.18604707	Control	1
8	5	1.511459288	EasyChange	1
8	5	2.273566653	EasyChange	1
8	5	1.115511084	Control	1
8	3	2.693384309	HardChange	1
8	5	2.623202138	HardChange	1
8	5	1.468647833	EasyChange	1
8	5	2.654406664	NoChange	1
8	3	0.954454481	Control	1
8	3	1.849681859	NoChange	1
8	3	2.846177901	HardChange	1
8	5	1.544902473	NoChange	1
8	5	2.393111513	NoChange	0
8	3	2.151566604	EasyChange	0
8	3	1.078405699	HardChange	1
8	5	2.168085722	NoChange	1
8	3	0.966807338	Control	1
8	5	5	NoChange	0
8	3	0.963542095	EasyChange	1
8	3	1.715603867	EasyChange	1
8	3	1.764421194	NoChange	1
8	5	1.522319147	NoChange	0
8	3	1.124150781	NoChange	1
8	5	0.964458165	Control	1
8	3	5	NoChange	0
8	3	1.296180577	NoChange	1
8	3	1.114906159	Control	1
8	5	5	EasyChange	0
8	3	1.680150009	NoChange	1
8	5	0.699579566	HardChange	0
8	3	0.900893703	EasyChange	0
8	5	5	HardChange	0
8	3	1.251966621	Control	1
8	3	1.663016518	HardChange	0
8	3	1.050791009	Control	1
8	3	1.02090351	EasyChange	1
8	5	1.938631528	NoChange	0
8	5	2.074883944	Control	1
8	3	0.99780735	Control	1
8	3	1.139781088	Control	1
8	3	1.714937711	NoChange	1
8	3	1.315898147	HardChange	1
8	3	1.245690978	NoChange	1
8	5	2.248095888	EasyChange	1
8	3	5	HardChange	0
8	5	1.066344008	HardChange	1
8	3	2.045067207	HardChange	0
8	3	1.264456639	NoChange	1
8	3	0.931591916	NoChange	1
8	3	1.171486727	EasyChange	0
8	3	0.882413961	EasyChange	1
8	5	1.525251777	EasyChange	1
8	5	1.157286766	HardChange	1
8	5	1.198372736	HardChange	0
8	5	1.274686492	NoChange	0
8	5	1.846441893	NoChange	0
8	5	0.946062137	Control	1
8	5	0.705494819	Control	1
8	5	0.650987203	Control	1
8	5	0.773670924	Control	1
8	3	0.812007501	Control	1
8	3	1.456871022	HardChange	0
8	3	0.652738885	Control	1
8	5	1.984431658	NoChange	0
8	3	0.790371333	NoChange	1
8	3	1.675807269	NoChange	1
8	3	0.5991096	Control	1
8	5	1.38826279	HardChange	1
8	5	1.434063466	NoChange	0
8	5	1.710691076	HardChange	0
8	5	1.247827209	EasyChange	1
8	3	0.972130512	HardChange	1
8	5	0.755588785	Control	1
8	5	1.218025115	NoChange	0
8	5	1.439134947	HardChange	1
8	5	1.188028594	Control	1
8	5	2.14624202	HardChange	0
8	5	1.881814214	EasyChange	0
8	3	1.691668703	Control	1
8	3	0.749709491	NoChange	1
8	5	0.813512627	NoChange	0
8	3	1.154194991	EasyChange	1
8	5	1.105026811	NoChange	0
8	5	1.011462691	EasyChange	1
8	3	1.016267065	HardChange	0
8	3	0.692996048	NoChange	1
8	5	1.135203337	HardChange	1
8	3	0.680538694	Control	1
8	3	0.682245205	NoChange	1
8	5	1.268598608	NoChange	1
8	5	1.519449784	HardChange	1
8	5	0.703967329	Control	1
8	3	0.865285767	NoChange	0
8	5	0.884856955	EasyChange	0
8	5	0.927219174	Control	1
8	3	1.327829255	HardChange	1
8	5	1.560538621	EasyChange	1
8	5	1.439957488	HardChange	1
8	3	0.86045042	HardChange	0
8	5	1.20000215	NoChange	1
8	5	1.197643492	EasyChange	1
8	3	0.746559303	EasyChange	1
8	5	0.586809739	Control	1
8	3	0.984100418	NoChange	0
8	5	0.943065541	EasyChange	1
8	5	0.639404626	Control	1
8	3	1.732092496	NoChange	0
8	5	1.92310225	NoChange	0
8	3	0.484663438	Control	1
8	5	1.206523776	NoChange	0
8	5	1.188133637	NoChange	0
8	3	0.834196712	Control	1
8	3	1.303009446	NoChange	1
8	3	2.032751205	NoChange	0
8	3	0.765007945	EasyChange	0
8	3	0.762568924	HardChange	0
8	3	0.890474214	HardChange	0
8	3	0.732037279	EasyChange	1
8	3	1.21273724	EasyChange	1
8	3	1.489339745	EasyChange	1
8	3	1.051865875	EasyChange	1
9	5	1.820285655	HardChange	0
9	5	1.322459263	EasyChange	1
9	5	1.523936313	NoChange	0
9	5	5	Control	0
9	5	2.729232611	EasyChange	1
9	5	1.858197124	EasyChange	1
9	5	1.454019803	Control	0
9	3	2.176522778	HardChange	0
9	5	1.544416257	HardChange	1
9	5	1.616063527	EasyChange	0
9	5	1.477627571	NoChange	1
9	3	1.448472556	Control	0
9	3	1.035256504	NoChange	1
9	3	1.143186456	HardChange	1
9	5	1.28721691	NoChange	0
9	5	0.978681355	NoChange	1
9	3	1.68743086	EasyChange	0
9	3	5	HardChange	0
9	5	1.127788049	NoChange	0
9	3	1.512269345	Control	1
9	5	1.209672732	NoChange	1
9	3	1.37479855	EasyChange	1
9	3	2.381539476	EasyChange	1
9	3	1.491690913	NoChange	1
9	5	0.981937163	NoChange	0
9	3	1.428578997	NoChange	1
9	5	5	Control	0
9	3	0.877871506	NoChange	0
9	3	1.257148207	NoChange	1
9	3	2.116394197	Control	1
9	5	1.469118895	EasyChange	1
9	3	1.664824859	NoChange	0
9	5	1.547708596	HardChange	1
9	3	1.475393418	EasyChange	0
9	5	1.989516762	HardChange	1
9	3	1.700439658	Control	1
9	3	2.805263383	HardChange	1
9	3	1.115184447	Control	1
9	3	1.331271358	EasyChange	0
9	5	5	NoChange	0
9	5	0.497271334	Control	1
9	3	1.202633797	Control	1
9	3	0.480971965	Control	1
9	3	1.39524496	NoChange	1
9	3	1.048395645	HardChange	1
9	3	1.779085411	NoChange	1
9	5	2.194300399	EasyChange	1
9	3	2.920125417	HardChange	1
9	5	1.705167252	HardChange	0
9	3	1.385858743	HardChange	1
9	3	1.384830887	NoChange	0
9	3	1.903361645	NoChange	0
9	3	1.432099798	EasyChange	1
9	3	1.381364881	EasyChange	1
9	5	1.666486842	EasyChange	0
9	5	1.309072171	HardChange	1
9	5	1.182673809	HardChange	1
9	5	5	NoChange	0
9	5	2.034502573	NoChange	1
9	5	1.463564981	Control	1
9	5	1.393612562	Control	1
9	5	1.488482727	Control	1
9	5	1.03761103	Control	0
9	3	0.673696073	Control	1
9	3	1.771752294	HardChange	0
9	3	0.723739494	Control	1
9	5	1.276558611	NoChange	0
9	3	2.230501978	NoChange	0
9	3	1.451774343	NoChange	1
9	3	1.126145754	Control	1
9	5	2.90324168	HardChange	1
9	5	1.152823781	NoChange	1
9	5	1.496550782	HardChange	1
9	5	1.521566603	EasyChange	1
9	3	2.458576816	HardChange	1
9	5	0.814452572	Control	1
9	5	1.08377699	NoChange	1
9	5	2.798074944	HardChange	0
9	5	0.803643951	Control	1
9	5	2.272319316	HardChange	0
9	5	2.85144149	EasyChange	1
9	3	1.686566787	Control	1
9	3	1.905693279	NoChange	1
9	5	1.274775888	NoChange	0
9	3	1.253907117	EasyChange	0
9	5	2.873705199	NoChange	0
9	5	1.307455666	EasyChange	1
9	3	1.404862169	HardChange	1
9	3	1.218763181	NoChange	1
9	5	1.655139001	HardChange	1
9	3	1.379852677	Control	1
9	3	1.362096076	NoChange	1
9	5	1.247833089	NoChange	1
9	5	1.307441098	HardChange	0
9	5	0.750136808	Control	1
9	3	1.14088975	NoChange	0
9	5	0.885462731	EasyChange	1
9	5	0.702738469	Control	1
9	3	0.736336047	HardChange	1
9	5	1.040820795	EasyChange	0
9	5	2.877009855	HardChange	1
9	3	2.543324579	HardChange	1
9	5	1.440735082	NoChange	1
9	5	1.06861892	EasyChange	0
9	3	1.087967066	EasyChange	1
9	5	0.641776311	Control	1
9	3	1.189628121	NoChange	0
9	5	1.427857544	EasyChange	1
9	5	0.600019497	Control	1
9	3	1.550038918	NoChange	1
9	5	1.477399019	NoChange	0
9	3	0.705008386	Control	1
9	5	2.713665373	NoChange	1
9	5	0.915322529	NoChange	0
9	3	0.556193278	Control	1
9	3	1.203847894	NoChange	0
9	3	1.568691793	NoChange	0
9	3	0.95907437	EasyChange	1
9	3	1.215156643	HardChange	0
9	3	1.548747597	HardChange	1
9	3	0.875287755	EasyChange	1
9	3	1.198197668	EasyChange	1
9	3	0.940682697	EasyChange	1
9	3	1.028025573	EasyChange	1
10	5	1.741192093	HardChange	1
10	5	1.319864317	EasyChange	1
10	5	1.768804408	NoChange	0
10	5	5	Control	0
10	5	1.651729697	EasyChange	1
10	5	1.36830296	EasyChange	0
10	5	1.335198219	Control	0
10	3	1.510514186	HardChange	1
10	5	1.081050798	HardChange	1
10	5	1.107150687	EasyChange	1
10	5	0.971452195	NoChange	0
10	3	1.130265999	Control	0
10	3	1.242383033	NoChange	1
10	3	1.447137735	HardChange	1
10	5	1.954166695	NoChange	0
10	5	1.242213342	NoChange	1
10	3	1.318070181	EasyChange	1
10	3	1.576028297	HardChange	1
10	5	1.381564054	NoChange	0
10	3	0.932076455	Control	1
10	5	1.323722963	NoChange	0
10	3	1.652726144	EasyChange	1
10	3	1.472197252	EasyChange	0
10	3	1.395835749	NoChange	0
10	5	1.121204929	NoChange	0
10	3	2.10537391	NoChange	0
10	5	0.996053276	Control	0
10	3	2.361542347	NoChange	1
10	3	1.808207181	NoChange	1
10	3	0.909733575	Control	1
10	5	2.015195772	EasyChange	1
10	3	2.123972013	NoChange	1
10	5	1.317778028	HardChange	1
10	3	1.517663706	EasyChange	1
10	5	1.471431406	HardChange	1
10	3	1.554273997	Control	1
10	3	1.432997208	HardChange	1
10	3	1.493038668	Control	1
10	3	1.711313684	EasyChange	1
10	5	1.649649969	NoChange	1
10	5	1.020999443	Control	1
10	3	0.648880756	Control	0
10	3	1.133565842	Control	1
10	3	2.253681199	NoChange	0
10	3	1.120366441	HardChange	1
10	3	1.697199948	NoChange	1
10	5	1.338412954	EasyChange	1
10	3	1.418604822	HardChange	1
10	5	1.632189449	HardChange	1
10	3	2.171556213	HardChange	1
10	3	1.290483288	NoChange	1
10	3	1.732739923	NoChange	1
10	3	1.325822132	EasyChange	1
10	3	1.901167045	EasyChange	1
10	5	2.095709611	EasyChange	1
10	5	1.704075602	HardChange	1
10	5	1.978078365	HardChange	1
10	5	1.680394065	NoChange	1
10	5	1.347357142	NoChange	1
10	5	1.490536471	Control	0
10	5	1.364768889	Control	1
10	5	1.532202077	Control	0
10	5	1.29703409	Control	1
10	3	1.178870437	Control	1
10	3	1.264427582	HardChange	0
10	3	1.116028109	Control	0
10	5	1.54896246	NoChange	0
10	3	1.555643013	NoChange	1
10	3	1.411748978	NoChange	1
10	3	1.913648843	Control	0
10	5	1.561543985	HardChange	1
10	5	1.937183921	NoChange	0
10	5	1.00233636	HardChange	1
10	5	1.575243994	EasyChange	1
10	3	1.678765667	HardChange	1
10	5	0.992882859	Control	0
10	5	2.421751962	NoChange	0
10	5	1.451181161	HardChange	1
10	5	0.878627027	Control	1
10	5	1.36173915	HardChange	1
10	5	1.456772204	EasyChange	1
10	3	1.044472325	Control	1
10	3	1.864637687	NoChange	0
10	5	2.138793264	NoChange	1
10	3	1.675546715	EasyChange	1
10	5	1.406332908	NoChange	0
10	5	1.691838376	EasyChange	1
10	3	1.365798843	HardChange	0
10	3	1.779909293	NoChange	0
10	5	1.346391911	HardChange	1
10	3	1.386293598	Control	0
10	3	1.704081421	NoChange	1
10	5	1.602085344	NoChange	0
10	5	1.928448894	HardChange	1
10	5	1.719900634	Control	0
10	3	1.872881796	NoChange	1
10	5	1.810910455	EasyChange	1
10	5	1.184478836	Control	1
10	3	2.414652819	HardChange	1
10	5	1.18737638	EasyChange	1
10	5	1.12139476	HardChange	1
10	3	1.123019087	HardChange	1
10	5	1.875072711	NoChange	1
10	5	1.582572919	EasyChange	0
10	3	1.500007245	EasyChange	1
10	5	1.301980461	Control	0
10	3	1.287965313	NoChange	0
10	5	1.329749814	EasyChange	1
10	5	1.449745457	Control	0
10	3	1.981624106	NoChange	0
10	5	1.707233212	NoChange	0
10	3	1.069352535	Control	1
10	5	5	NoChange	0
10	5	2.773369836	NoChange	1
10	3	1.236371658	Control	1
10	3	1.224937237	NoChange	1
10	3	1.181216718	NoChange	1
10	3	1.627064459	EasyChange	1
10	3	2.256456368	HardChange	0
10	3	1.940247397	HardChange	1
10	3	2.41229457	EasyChange	1
10	3	1.297464123	EasyChange	1
10	3	1.842662576	EasyChange	1
10	3	1.350502849	EasyChange	1
11	5	1.3231399	HardChange	1
11	5	1.130801399	EasyChange	1
11	5	2.247098757	NoChange	1
11	5	2.031789381	Control	1
11	5	2.985281667	EasyChange	1
11	5	1.037829021	EasyChange	1
11	5	0.82962873	Control	1
11	3	0.926440091	HardChange	1
11	5	0.909819903	HardChange	1
11	5	0.73910333	EasyChange	1
11	5	1.76951988	NoChange	1
11	3	0.862064211	Control	1
11	3	1.190429788	NoChange	1
11	3	1.217679862	HardChange	1
11	5	1.284599805	NoChange	1
11	5	1.099826202	NoChange	1
11	3	0.873611941	EasyChange	1
11	3	1.314029921	HardChange	1
11	5	0.960983411	NoChange	1
11	3	0.884098767	Control	1
11	5	1.04389359	NoChange	1
11	3	0.980523704	EasyChange	1
11	3	0.904382155	EasyChange	1
11	3	0.966918859	NoChange	1
11	5	1.114109006	NoChange	1
11	3	0.985273419	NoChange	1
11	5	1.163956749	Control	1
11	3	1.008019197	NoChange	1
11	3	0.74663752	NoChange	1
11	3	0.91184341	Control	1
11	5	0.869996249	EasyChange	1
11	3	1.397417571	NoChange	1
11	5	1.432563901	HardChange	1
11	3	0.929814794	EasyChange	1
11	5	1.127712925	HardChange	1
11	3	2.788951468	Control	1
11	3	1.664924053	HardChange	1
11	3	0.737409627	Control	1
11	3	0.844918482	EasyChange	1
11	5	0.990380164	NoChange	1
11	5	0.746157693	Control	1
11	3	0.821748725	Control	1
11	3	0.671770535	Control	1
11	3	0.82285455	NoChange	1
11	3	0.93628683	HardChange	1
11	3	1.094133864	NoChange	1
11	5	0.987568991	EasyChange	1
11	3	0.911600255	HardChange	1
11	5	1.709392534	HardChange	1
11	3	0.868691562	HardChange	1
11	3	1.35588874	NoChange	1
11	3	1.473022268	NoChange	1
11	3	1.031781423	EasyChange	1
11	3	1.25761474	EasyChange	1
11	5	0.977384353	EasyChange	1
11	5	1.197536659	HardChange	0
11	5	0.904345874	HardChange	1
11	5	1.701812844	NoChange	1
11	5	1.716341682	NoChange	1
11	5	1.034319003	Control	1
11	5	0.788542866	Control	1
11	5	0.798906555	Control	1
11	5	0.621779154	Control	1
11	3	0.663325487	Control	1
11	3	1.031019237	HardChange	1
11	3	0.801554135	Control	1
11	5	1.290681861	NoChange	1
11	3	0.961978391	NoChange	1
11	3	0.81392234	NoChange	1
11	3	0.782858983	Control	1
11	5	1.882348496	HardChange	0
11	5	1.049754756	NoChange	1
11	5	1.041761252	HardChange	1
11	5	0.978068288	EasyChange	1
11	3	0.701599594	HardChange	1
11	5	0.739567243	Control	1
11	5	0.808257047	NoChange	1
11	5	1.210623701	HardChange	1
11	5	0.64664744	Control	1
11	5	0.902598611	HardChange	1
11	5	0.996208058	EasyChange	1
11	3	0.96748393	Control	1
11	3	1.018163334	NoChange	1
11	5	0.964407983	NoChange	1
11	3	1.36104426	EasyChange	0
11	5	2.620516436	NoChange	1
11	5	0.984003321	EasyChange	1
11	3	1.186859058	HardChange	1
11	3	1.182250839	NoChange	1
11	5	1.185242603	HardChange	1
11	3	0.788068815	Control	1
11	3	1.030886525	NoChange	1
11	5	1.025295066	NoChange	1
11	5	1.611235406	HardChange	1
11	5	0.669903838	Control	1
11	3	0.949162357	NoChange	1
11	5	1.002552321	EasyChange	1
11	5	0.717184198	Control	1
11	3	1.882185465	HardChange	0
11	5	1.217950066	EasyChange	0
11	5	0.898071619	HardChange	1
11	3	1.28197121	HardChange	1
11	5	1.247650805	NoChange	1
11	5	0.969290792	EasyChange	1
11	3	1.125089996	EasyChange	1
11	5	0.698803743	Control	1
11	3	0.992234929	NoChange	1
11	5	1.115468865	EasyChange	1
11	5	0.849045961	Control	1
11	3	1.056711188	NoChange	1
11	5	1.088504588	NoChange	1
11	3	1.096570838	Control	1
11	5	1.150560726	NoChange	1
11	5	1.091212072	NoChange	1
11	3	0.746246418	Control	1
11	3	0.86148164	NoChange	1
11	3	0.862281553	NoChange	1
11	3	2.341324535	EasyChange	1
11	3	1.779253442	HardChange	1
11	3	0.846883851	HardChange	1
11	3	0.839611679	EasyChange	1
11	3	0.792821298	EasyChange	1
11	3	0.842820096	EasyChange	1
11	3	1.371122292	EasyChange	0
12	5	5	HardChange	0
12	5	0.583893419	EasyChange	1
12	5	1.333222368	NoChange	0
12	5	2.606588804	Control	0
12	5	1.539934813	EasyChange	0
12	5	1.028007012	EasyChange	1
12	5	1.320239679	Control	1
12	3	0.953927699	HardChange	1
12	5	1.025564119	HardChange	0
12	5	1.797349753	EasyChange	0
12	5	1.138796556	NoChange	0
12	3	1.059229558	Control	1
12	3	1.023034404	NoChange	1
12	3	1.435311687	HardChange	1
12	5	1.055890115	NoChange	1
12	5	0.851829782	NoChange	0
12	3	1.070711483	EasyChange	1
12	3	0.985902827	HardChange	1
12	5	2.071951427	NoChange	0
12	3	1.267009038	Control	1
12	5	1.765614288	NoChange	0
12	3	1.724976595	EasyChange	0
12	3	0.854232537	EasyChange	0
12	3	1.208687806	NoChange	1
12	5	0.839029979	NoChange	0
12	3	0.946953625	NoChange	1
12	5	1.513669652	Control	1
12	3	1.234639642	NoChange	1
12	3	1.271849584	NoChange	0
12	3	1.073856057	Control	1
12	5	1.388646867	EasyChange	1
12	3	1.339557301	NoChange	0
12	5	1.443713908	HardChange	0
12	3	0.88024205	EasyChange	1
12	5	0.705235498	HardChange	1
12	3	0.938723522	Control	1
12	3	0.76381597	HardChange	1
12	3	1.522724042	Control	1
12	3	0.931038941	EasyChange	1
12	5	1.0758233	NoChange	0
12	5	1.102138246	Control	1
12	3	1.279633265	Control	1
12	3	0.713973088	Control	1
12	3	1.139408039	NoChange	0
12	3	1.203574201	HardChange	0
12	3	1.120161711	NoChange	1
12	5	1.337848286	EasyChange	1
12	3	0.937325879	HardChange	1
12	5	0.945789951	HardChange	0
12	3	0.873182088	HardChange	0
12	3	0.836209562	NoChange	1
12	3	0.856592807	NoChange	0
12	3	1.451214321	EasyChange	1
12	3	1.390801071	EasyChange	1
12	5	0.892952236	EasyChange	1
12	5	0.919614151	HardChange	1
12	5	1.944437868	HardChange	1
12	5	1.241230767	NoChange	1
12	5	1.309082348	NoChange	0
12	5	1.342678133	Control	1
12	5	0.686879925	Control	1
12	5	0.905365521	Control	1
12	5	0.702809352	Control	1
12	3	1.712667522	Control	1
12	3	1.257658022	HardChange	1
12	3	1.052489199	Control	1
12	5	1.168112644	NoChange	0
12	3	1.311505458	NoChange	0
12	3	1.425222276	NoChange	1
12	3	0.7011819	Control	1
12	5	1.454584411	HardChange	0
12	5	1.025835773	NoChange	0
12	5	1.015901853	HardChange	1
12	5	1.307654727	EasyChange	1
12	3	1.006481096	HardChange	1
12	5	1.083110502	Control	1
12	5	1.269825794	NoChange	0
12	5	1.481077072	HardChange	0
12	5	0.658155814	Control	1
12	5	0.917451904	HardChange	1
12	5	0.823457705	EasyChange	1
12	3	0.771717877	Control	1
12	3	0.826511808	NoChange	0
12	5	1.007441896	NoChange	0
12	3	1.173547463	EasyChange	1
12	5	1.244340887	NoChange	0
12	5	1.096341732	EasyChange	0
12	3	2.033037775	HardChange	0
12	3	1.261968108	NoChange	0
12	5	1.25787202	HardChange	1
12	3	1.140505262	Control	1
12	3	1.157535676	NoChange	0
12	5	1.172237902	NoChange	1
12	5	1.17904747	HardChange	1
12	5	0.737468366	Control	1
12	3	0.913435075	NoChange	0
12	5	0.730097441	EasyChange	1
12	5	0.875263525	Control	1
12	3	1.006161972	HardChange	0
12	5	0.883964221	EasyChange	1
12	5	1.165272818	HardChange	1
12	3	0.98811395	HardChange	1
12	5	0.914084222	NoChange	0
12	5	0.7234858	EasyChange	1
12	3	0.907625771	EasyChange	0
12	5	1.229607287	Control	1
12	3	1.170457231	NoChange	0
12	5	0.777291498	EasyChange	1
12	5	1.280371446	Control	1
12	3	1.721444091	NoChange	1
12	5	0.387111113	NoChange	0
12	3	0.737230851	Control	1
12	5	0.744674015	NoChange	0
12	5	0.921121657	NoChange	0
12	3	0.753593787	Control	1
12	3	0.85016773	NoChange	0
12	3	1.069532679	NoChange	0
12	3	0.767104173	EasyChange	1
12	3	0.767121551	HardChange	1
12	3	1.013570816	HardChange	1
12	3	0.681852123	EasyChange	1
12	3	1.452881027	EasyChange	1
12	3	1.479440668	EasyChange	1
12	3	1.562850885	EasyChange	1
13	5	1.226919613	HardChange	0
13	5	1.088730882	EasyChange	0
13	5	2.699139062	NoChange	0
13	5	5	Control	0
13	5	2.033539254	EasyChange	1
13	5	1.125216998	EasyChange	1
13	5	2.126585595	Control	1
13	3	1.711605767	HardChange	1
13	5	2.632545387	HardChange	1
13	5	1.11657052	EasyChange	1
13	5	2.188962051	NoChange	1
13	3	2.51562857	Control	1
13	3	1.492373791	NoChange	1
13	3	1.478421414	HardChange	1
13	5	1.960336847	NoChange	0
13	5	1.120859528	NoChange	0
13	3	1.465083335	EasyChange	0
13	3	1.595645568	HardChange	1
13	5	2.361113194	NoChange	0
13	3	1.425313838	Control	1
13	5	2.229888758	NoChange	1
13	3	1.530540185	EasyChange	0
13	3	1.306952343	EasyChange	1
13	3	1.412790347	NoChange	1
13	5	2.217191612	NoChange	1
13	3	1.277317576	NoChange	1
13	5	1.728277308	Control	1
13	3	2.256687334	NoChange	0
13	3	1.372515403	NoChange	1
13	3	0.786725461	Control	1
13	5	1.657127386	EasyChange	1
13	3	1.14057858	NoChange	1
13	5	2.181284489	HardChange	1
13	3	1.44328117	EasyChange	1
13	5	1.840288021	HardChange	1
13	3	1.035074058	Control	1
13	3	1.103942276	HardChange	1
13	3	0.841409383	Control	1
13	3	1.157603453	EasyChange	1
13	5	1.709815272	NoChange	1
13	5	0.838375166	Control	1
13	3	1.859078124	Control	1
13	3	0.957968136	Control	1
13	3	1.358560583	NoChange	1
13	3	1.333736835	HardChange	1
13	3	1.541440535	NoChange	1
13	5	1.221669393	EasyChange	1
13	3	1.595176143	HardChange	0
13	5	2.703942166	HardChange	1
13	3	1.673354496	HardChange	1
13	3	2.468080738	NoChange	0
13	3	1.471282004	NoChange	1
13	3	1.913922804	EasyChange	1
13	3	1.251180889	EasyChange	1
13	5	5	EasyChange	0
13	5	1.276758865	HardChange	1
13	5	1.24749093	HardChange	0
13	5	1.19510177	NoChange	1
13	5	1.369454096	NoChange	1
13	5	1.240551911	Control	1
13	5	0.684428684	Control	1
13	5	1.238745782	Control	1
13	5	1.07143831	Control	1
13	3	0.738351699	Control	1
13	3	1.738817893	HardChange	1
13	3	1.163032259	Control	1
13	5	1.713916385	NoChange	1
13	3	1.618557129	NoChange	1
13	3	1.480129186	NoChange	0
13	3	0.778183995	Control	1
13	5	1.064047755	HardChange	1
13	5	1.186538523	NoChange	1
13	5	1.849400708	HardChange	1
13	5	1.644840544	EasyChange	1
13	3	2.249015154	HardChange	1
13	5	0.844529063	Control	1
13	5	1.959709653	NoChange	1
13	5	1.680324793	HardChange	1
13	5	0.537818354	Control	1
13	5	2.050654159	HardChange	1
13	5	0.9817884	EasyChange	1
13	3	0.755983497	Control	1
13	3	1.340220324	NoChange	1
13	5	0.82797527	NoChange	1
13	3	0.816131986	EasyChange	1
13	5	1.61305855	NoChange	1
13	5	1.105841869	EasyChange	1
13	3	1.363414411	HardChange	1
13	3	1.522186263	NoChange	1
13	5	0.972079944	HardChange	1
13	3	1.05793876	Control	1
13	3	2.381701017	NoChange	1
13	5	1.836333862	NoChange	1
13	5	1.441032229	HardChange	1
13	5	0.428232154	Control	1
13	3	1.801303432	NoChange	1
13	5	1.318621612	EasyChange	1
13	5	0.63220329	Control	1
13	3	2.53966789	HardChange	0
13	5	1.348316028	EasyChange	1
13	5	2.283724465	HardChange	0
13	3	1.198023588	HardChange	1
13	5	1.794838623	NoChange	1
13	5	1.561835	EasyChange	1
13	3	2.352764969	EasyChange	1
13	5	0.55934129	Control	1
13	3	1.255423575	NoChange	1
13	5	1.283342966	EasyChange	0
13	5	0.804884976	Control	1
13	3	1.578954224	NoChange	1
13	5	2.441023351	NoChange	0
13	3	1.48465279	Control	1
13	5	1.559116064	NoChange	1
13	5	2.559504499	NoChange	1
13	3	0.789282308	Control	1
13	3	1.539942053	NoChange	1
13	3	1.164472913	NoChange	1
13	3	0.979449681	EasyChange	0
13	3	0.880608397	HardChange	1
13	3	1.187995354	HardChange	1
13	3	0.896992547	EasyChange	1
13	3	1.122355038	EasyChange	1
13	3	2.116170944	EasyChange	1
13	3	1.309304215	EasyChange	1
14	5	1.527275627	HardChange	1
14	5	1.097930989	EasyChange	1
14	5	1.043354952	NoChange	0
14	5	5	Control	0
14	5	1.100621078	EasyChange	1
14	5	2.422132581	EasyChange	1
14	5	1.644105453	Control	0
14	3	1.216125641	HardChange	1
14	5	0.812313026	HardChange	1
14	5	0.721666227	EasyChange	1
14	5	2.361686681	NoChange	1
14	3	1.792365082	Control	0
14	3	0.639598077	NoChange	1
14	3	1.210618277	HardChange	1
14	5	0.809322378	NoChange	1
14	5	1.606099719	NoChange	0
14	3	1.93992995	EasyChange	1
14	3	0.939830246	HardChange	1
14	5	0.908574237	NoChange	1
14	3	1.581164354	Control	1
14	5	2.684450255	NoChange	0
14	3	2.494845244	EasyChange	1
14	3	1.967271556	EasyChange	1
14	3	2.302645524	NoChange	1
14	5	2.535799671	NoChange	0
14	3	1.656022227	NoChange	1
14	5	1.539768942	Control	1
14	3	1.859881895	NoChange	1
14	3	2.406799842	NoChange	0
14	3	1.18125915	Control	1
14	5	1.11539206	EasyChange	1
14	3	0.916389194	NoChange	1
14	5	0.893615652	HardChange	0
14	3	1.80654928	EasyChange	1
14	5	1.460926023	HardChange	1
14	3	2.383466635	Control	1
14	3	1.711175849	HardChange	1
14	3	2.264471594	Control	1
14	3	1.466502403	EasyChange	1
14	5	2.58945379	NoChange	1
14	5	2.547217785	Control	1
14	3	2.267997787	Control	0
14	3	2.38279129	Control	0
14	3	1.940647548	NoChange	1
14	3	2.051923713	HardChange	1
14	3	1.655556524	NoChange	1
14	5	2.051996991	EasyChange	0
14	3	1.831114568	HardChange	1
14	5	2.1239882	HardChange	1
14	3	1.716943075	HardChange	1
14	3	1.773656002	NoChange	1
14	3	2.611699572	NoChange	0
14	3	1.4251433	EasyChange	1
14	3	5	EasyChange	0
14	5	1.994858101	EasyChange	1
14	5	2.281369076	HardChange	0
14	5	2.907664003	HardChange	1
14	5	1.965209913	NoChange	0
14	5	2.683776429	NoChange	1
14	5	2.037946038	Control	1
14	5	1.865458066	Control	1
14	5	1.621215705	Control	1
14	5	1.393683253	Control	1
14	3	0.656594642	Control	1
14	3	0.635612754	HardChange	1
14	3	0.568019567	Control	1
14	5	1.167358082	NoChange	1
14	3	0.598227945	NoChange	1
14	3	1.579414078	NoChange	1
14	3	2.241441074	Control	1
14	5	0.957896002	HardChange	1
14	5	1.404335111	NoChange	1
14	5	0.827467846	HardChange	0
14	5	0.878078672	EasyChange	0
14	3	1.417839069	HardChange	1
14	5	1.455109369	Control	1
14	5	2.202446666	NoChange	1
14	5	1.6634025	HardChange	0
14	5	1.402402983	Control	1
14	5	1.720086479	HardChange	1
14	5	1.257132703	EasyChange	1
14	3	1.644144446	Control	1
14	3	1.664621183	NoChange	0
14	5	2.194694733	NoChange	0
14	3	1.322033956	EasyChange	1
14	5	1.986554998	NoChange	0
14	5	1.704987358	EasyChange	1
14	3	1.298449131	HardChange	1
14	3	1.436269733	NoChange	1
14	5	1.184255891	HardChange	1
14	3	1.350514187	Control	1
14	3	1.49318111	NoChange	0
14	5	1.59938085	NoChange	1
14	5	1.933235169	HardChange	0
14	5	1.413870365	Control	1
14	3	1.417969912	NoChange	1
14	5	1.303631791	EasyChange	1
14	5	1.472688004	Control	1
14	3	1.595171162	HardChange	1
14	5	1.473140014	EasyChange	1
14	5	1.611544448	HardChange	1
14	3	1.544994428	HardChange	1
14	5	1.569321674	NoChange	1
14	5	1.527519034	EasyChange	0
14	3	1.713498004	EasyChange	1
14	5	1.426179835	Control	1
14	3	1.294883058	NoChange	1
14	5	1.528314141	EasyChange	1
14	5	1.263491319	Control	1
14	3	1.611176623	NoChange	0
14	5	1.40039696	NoChange	0
14	3	1.086611123	Control	1
14	5	1.496813503	NoChange	1
14	5	1.40248607	NoChange	1
14	3	1.311617206	Control	1
14	3	1.512956677	NoChange	0
14	3	1.641864531	NoChange	1
14	3	2.597475128	EasyChange	1
14	3	1.73916137	HardChange	1
14	3	1.507440507	HardChange	1
14	3	1.501713419	EasyChange	1
14	3	1.318707919	EasyChange	1
14	3	1.503052874	EasyChange	1
14	3	1.688911544	EasyChange	1
