# Supplementary material for: fNIRS measurement of cortical activation and functional connectivity during a visuospatial working memory task
Source: PLoS One. 2018 Aug 2;13(8):e0201486. doi: 10.1371/journal.pone.0201486 (PMC6072025; doi:10.1371/journal.pone.0201486)
Supplement: S3 File — fNIRS data used for cortical activation analyses. Subject-level beta contrasts are given for each participant region of interest, and data type (HbO and HbR). The contrast of interests is given in the “Contrast” column; The data used is given in the “Data” column; Regions of interest (left/right PFC & Parietal regions) are distributed across columns. (CSV) [file pone.0201486.s003.csv]

ID	Contrast	Data	Left PFC	Right PFC	Left Parietal	Right Parietal
1	easy3	HbO	6.45E-08	-5.03E-08	2.67E-08	4.95E-08
2	easy3	HbO	2.24E-07	5.89E-07	9.76E-08	1.63E-07
3	easy3	HbO	1.43E-07	1.95E-06	1.79E-07	1.78E-07
4	easy3	HbO	-9.98E-08	-1.80E-07	-3.38E-08	-1.77E-07
5	easy3	HbO	1.05E-06	4.48E-07	1.26E-07	1.05E-07
6	easy3	HbO	4.76E-07	6.40E-07	1.88E-07	5.20E-07
7	easy3	HbO	1.32E-06	1.13E-06	3.16E-06	3.00E-06
8	easy3	HbO	1.04E-07	4.68E-07	1.37E-07	4.19E-07
9	easy3	HbO	2.28E-07	2.36E-07	4.17E-07	4.14E-07
10	easy3	HbO	4.41E-07	2.11E-07	5.67E-07	6.38E-07
11	easy3	HbO	1.01E-06	1.16E-06	1.07E-06	1.26E-06
12	easy3	HbO	5.15E-07	5.05E-07	5.28E-07	5.48E-07
13	easy3	HbO	1.15E-07	7.02E-08	9.97E-08	1.12E-07
14	easy3	HbO	-5.54E-08	1.23E-07	-5.07E-08	5.42E-08
1	hard3	HbO	3.43E-08	-2.97E-08	4.75E-08	1.03E-07
2	hard3	HbO	1.25E-06	1.72E-07	1.10E-07	3.06E-08
3	hard3	HbO	8.15E-07	2.27E-06	2.98E-07	2.52E-07
4	hard3	HbO	-1.09E-07	7.99E-07	-1.57E-08	-1.58E-07
5	hard3	HbO	1.46E-06	9.34E-07	1.86E-07	3.86E-07
6	hard3	HbO	4.99E-07	6.63E-07	2.24E-07	4.55E-07
7	hard3	HbO	4.97E-07	1.96E-06	5.32E-07	3.44E-07
8	hard3	HbO	1.33E-07	3.81E-07	1.60E-07	2.67E-07
9	hard3	HbO	2.41E-07	1.12E-07	2.12E-07	1.15E-07
10	hard3	HbO	3.26E-07	1.72E-07	5.80E-07	4.78E-07
11	hard3	HbO	5.32E-07	6.24E-07	5.25E-07	5.31E-07
12	hard3	HbO	2.78E-07	3.24E-07	3.56E-07	3.04E-07
13	hard3	HbO	1.18E-07	2.67E-07	2.33E-07	1.42E-07
14	hard3	HbO	-2.95E-08	8.31E-08	-2.79E-07	1.93E-07
1	easy5	HbO	-9.15E-08	-3.62E-08	-1.55E-08	1.55E-08
2	easy5	HbO	-1.60E-09	2.74E-07	3.28E-09	2.42E-08
3	easy5	HbO	-2.99E-08	5.95E-07	-7.45E-08	5.75E-08
4	easy5	HbO	-1.30E-07	2.42E-07	-1.45E-07	-1.38E-07
5	easy5	HbO	1.99E-06	6.42E-07	5.45E-07	3.91E-07
6	easy5	HbO	3.84E-07	5.10E-07	8.04E-07	7.12E-07
7	easy5	HbO	3.52E-07	2.45E-06	6.78E-07	4.06E-07
8	easy5	HbO	1.63E-07	2.97E-07	1.15E-07	2.19E-07
9	easy5	HbO	2.05E-07	1.09E-07	2.79E-07	2.04E-07
10	easy5	HbO	3.89E-07	4.08E-07	2.11E-07	3.37E-07
11	easy5	HbO	8.82E-07	6.33E-07	8.85E-07	1.06E-06
12	easy5	HbO	4.86E-07	7.02E-07	5.63E-07	5.71E-07
13	easy5	HbO	-8.43E-08	-4.09E-08	2.14E-07	-9.34E-08
14	easy5	HbO	4.76E-08	5.72E-08	-1.57E-07	-6.55E-08
1	hard5	HbO	-1.28E-08	-1.01E-07	8.35E-09	1.37E-07
2	hard5	HbO	1.58E-07	5.07E-07	1.53E-07	2.75E-07
3	hard5	HbO	5.73E-07	1.71E-06	-1.82E-07	2.38E-08
4	hard5	HbO	-2.40E-08	2.00E-06	3.98E-08	-1.22E-07
5	hard5	HbO	1.29E-06	6.44E-07	-4.50E-08	2.24E-07
6	hard5	HbO	2.50E-07	1.63E-07	8.72E-08	-8.59E-08
7	hard5	HbO	2.68E-07	3.51E-06	6.78E-07	4.95E-07
8	hard5	HbO	2.01E-07	3.58E-07	1.19E-07	3.03E-07
9	hard5	HbO	1.87E-07	1.61E-07	2.54E-07	2.89E-07
10	hard5	HbO	3.82E-07	4.27E-07	4.05E-07	5.90E-07
11	hard5	HbO	7.02E-07	4.63E-07	7.01E-07	1.11E-06
12	hard5	HbO	4.94E-07	4.58E-07	3.84E-07	3.89E-07
13	hard5	HbO	-3.53E-09	3.73E-08	1.58E-07	7.09E-08
14	hard5	HbO	2.92E-07	1.98E-07	-2.52E-07	-1.38E-07
1	easy3	HbR	2.80E-08	8.28E-08	4.01E-08	1.95E-08
2	easy3	HbR	1.26E-07	9.46E-08	1.43E-08	4.18E-08
3	easy3	HbR	1.04E-06	1.28E-06	-2.80E-08	-9.44E-09
4	easy3	HbR	8.35E-08	3.85E-07	8.06E-08	6.97E-09
5	easy3	HbR	-5.54E-09	1.76E-07	7.14E-08	9.63E-08
6	easy3	HbR	3.20E-08	-2.27E-08	1.96E-08	-3.90E-09
7	easy3	HbR	2.46E-07	1.27E-07	5.15E-07	4.01E-07
8	easy3	HbR	2.75E-08	1.20E-08	1.78E-07	6.36E-08
9	easy3	HbR	-1.33E-07	-9.99E-08	-1.15E-07	8.71E-09
10	easy3	HbR	-1.21E-07	-1.11E-09	5.87E-07	1.71E-07
11	easy3	HbR	2.45E-07	4.16E-07	-2.15E-08	1.48E-07
12	easy3	HbR	1.25E-07	6.98E-08	1.26E-08	4.43E-08
13	easy3	HbR	9.14E-08	5.18E-08	-3.19E-08	-8.30E-08
14	easy3	HbR	3.26E-07	2.17E-07	9.50E-08	6.38E-08
1	hard3	HbR	7.06E-08	1.33E-07	1.42E-08	2.36E-08
2	hard3	HbR	6.81E-08	7.84E-08	5.70E-08	1.41E-07
3	hard3	HbR	5.03E-07	1.06E-06	-1.31E-08	-2.11E-08
4	hard3	HbR	1.21E-07	1.94E-08	1.86E-08	1.21E-09
5	hard3	HbR	3.73E-07	-2.67E-08	-3.28E-08	3.16E-08
6	hard3	HbR	-2.54E-09	1.74E-07	4.47E-08	3.36E-09
7	hard3	HbR	3.86E-07	6.51E-07	2.73E-08	-4.64E-08
8	hard3	HbR	1.09E-07	2.66E-08	4.30E-09	1.42E-08
9	hard3	HbR	-7.60E-08	-3.74E-08	3.69E-08	8.61E-08
10	hard3	HbR	2.61E-07	4.74E-09	1.24E-07	1.41E-07
11	hard3	HbR	2.56E-07	1.37E-07	-4.54E-09	2.00E-07
12	hard3	HbR	-1.04E-07	-1.25E-07	2.21E-08	1.91E-08
13	hard3	HbR	3.46E-08	5.08E-08	-1.00E-08	-3.56E-08
14	hard3	HbR	1.49E-07	2.82E-07	3.81E-08	8.33E-08
1	easy5	HbR	-3.63E-08	4.23E-08	-2.18E-08	-2.93E-08
2	easy5	HbR	4.69E-08	3.93E-08	1.04E-07	8.92E-08
3	easy5	HbR	-7.55E-08	5.20E-07	-6.40E-08	-5.60E-08
4	easy5	HbR	8.78E-08	4.97E-07	6.25E-08	-1.38E-08
5	easy5	HbR	-1.09E-08	5.14E-09	1.03E-08	1.54E-08
6	easy5	HbR	-2.19E-08	-1.92E-07	6.59E-08	2.45E-08
7	easy5	HbR	9.10E-08	-6.54E-09	2.26E-07	2.49E-07
8	easy5	HbR	6.59E-08	1.12E-07	1.10E-07	1.06E-07
9	easy5	HbR	-3.28E-09	-1.25E-08	-7.74E-09	3.35E-08
10	easy5	HbR	-1.29E-08	1.08E-08	3.75E-08	2.96E-07
11	easy5	HbR	1.28E-07	2.34E-07	-9.32E-08	1.03E-07
12	easy5	HbR	8.50E-08	-8.43E-09	-1.48E-08	-1.12E-09
13	easy5	HbR	-1.76E-07	-3.17E-08	-1.50E-08	-3.01E-08
14	easy5	HbR	9.08E-08	1.07E-08	1.93E-07	1.69E-08
1	hard5	HbR	5.21E-09	-2.94E-08	-4.29E-08	-5.50E-08
2	hard5	HbR	2.67E-08	-1.95E-08	1.93E-07	1.05E-07
3	hard5	HbR	5.71E-07	1.02E-06	-6.10E-08	-4.39E-08
4	hard5	HbR	4.93E-08	1.18E-09	2.67E-10	-3.23E-08
5	hard5	HbR	3.41E-07	-1.86E-08	1.66E-07	1.17E-07
6	hard5	HbR	2.57E-07	1.43E-07	2.08E-08	1.25E-08
7	hard5	HbR	3.54E-07	8.23E-08	-2.49E-09	2.84E-08
8	hard5	HbR	6.48E-08	1.22E-07	6.65E-08	1.18E-07
9	hard5	HbR	1.75E-07	4.25E-08	-4.40E-08	-2.61E-08
10	hard5	HbR	2.69E-07	1.23E-08	2.40E-08	2.90E-07
11	hard5	HbR	2.11E-07	3.01E-07	-9.15E-08	-6.01E-08
12	hard5	HbR	-1.45E-07	-1.14E-07	3.07E-08	-2.75E-08
13	hard5	HbR	1.49E-08	-2.76E-08	1.08E-07	1.10E-07
14	hard5	HbR	1.73E-07	-3.39E-09	1.57E-09	-1.46E-08
1	easyAll	HbO	2.08E-07	1.65E-07	2.95E-07	3.70E-07
2	easyAll	HbO	6.45E-07	1.10E-07	6.80E-08	1.78E-08
3	easyAll	HbO	1.34E-06	1.22E-06	1.15E-06	5.03E-07
4	easyAll	HbO	9.86E-08	2.95E-07	5.67E-09	9.84E-08
5	easyAll	HbO	1.12E-06	1.61E-07	2.00E-07	2.18E-07
6	easyAll	HbO	3.99E-07	8.56E-08	2.02E-07	3.19E-07
7	easyAll	HbO	3.67E-07	4.01E-07	1.22E-06	1.09E-06
8	easyAll	HbO	1.68E-07	1.89E-07	1.04E-07	2.37E-07
9	easyAll	HbO	6.08E-08	5.35E-08	1.33E-07	1.24E-07
10	easyAll	HbO	1.31E-06	1.10E-06	1.67E-07	2.72E-07
11	easyAll	HbO	8.76E-08	5.94E-08	2.63E-07	1.45E-07
12	easyAll	HbO	1.14E-07	8.51E-08	7.49E-08	6.82E-08
13	easyAll	HbO	2.57E-08	5.57E-08	7.32E-09	9.26E-08
14	easyAll	HbO	2.00E-07	2.80E-07	3.26E-07	4.52E-07
1	hardAll	HbO	2.74E-07	1.32E-07	2.85E-07	3.68E-07
2	hardAll	HbO	2.37E-06	1.68E-07	2.55E-07	7.38E-08
3	hardAll	HbO	1.40E-06	8.78E-07	1.00E-06	5.55E-07
4	hardAll	HbO	1.70E-07	2.51E-07	1.09E-07	2.65E-07
5	hardAll	HbO	1.33E-06	1.12E-07	1.71E-07	3.20E-07
6	hardAll	HbO	4.43E-07	1.00E-07	-3.87E-08	-4.09E-08
7	hardAll	HbO	-4.09E-09	2.28E-07	3.10E-08	5.75E-08
8	hardAll	HbO	8.08E-08	9.32E-08	2.41E-07	2.58E-07
9	hardAll	HbO	3.38E-08	1.20E-07	-1.06E-07	-9.84E-08
10	hardAll	HbO	1.91E-07	6.80E-08	4.24E-07	2.50E-07
11	hardAll	HbO	7.32E-08	2.67E-07	-1.45E-07	-2.27E-08
12	hardAll	HbO	8.85E-08	-3.82E-09	-1.03E-07	-1.55E-07
13	hardAll	HbO	3.26E-07	3.45E-07	1.69E-07	3.83E-07
14	hardAll	HbO	2.00E-07	3.21E-07	1.61E-07	5.74E-07
1	easyAll	HbR	-2.45E-08	-7.83E-09	2.44E-08	1.11E-08
2	easyAll	HbR	2.29E-08	4.94E-09	4.40E-08	1.09E-07
3	easyAll	HbR	3.53E-08	9.28E-08	-1.20E-08	8.02E-09
4	easyAll	HbR	-2.27E-08	3.31E-09	4.18E-08	2.67E-09
5	easyAll	HbR	2.98E-07	6.55E-09	-7.65E-09	-2.98E-08
6	easyAll	HbR	2.16E-08	3.65E-08	2.63E-08	3.53E-08
7	easyAll	HbR	-9.24E-09	3.39E-07	6.05E-08	4.48E-08
8	easyAll	HbR	1.84E-08	2.58E-08	9.67E-09	9.23E-09
9	easyAll	HbR	6.46E-08	4.27E-08	4.73E-08	5.13E-08
10	easyAll	HbR	2.29E-07	1.17E-07	2.54E-08	6.00E-08
11	easyAll	HbR	8.30E-08	4.16E-08	2.89E-08	9.37E-09
12	easyAll	HbR	6.62E-09	8.73E-09	6.29E-09	2.88E-08
13	easyAll	HbR	-2.57E-08	-2.43E-08	3.95E-08	7.30E-08
14	easyAll	HbR	6.39E-08	3.63E-08	3.41E-08	5.30E-08
1	hardAll	HbR	-3.48E-08	-1.39E-08	1.97E-08	-1.43E-09
2	hardAll	HbR	3.83E-08	-5.76E-09	-4.07E-09	1.65E-08
3	hardAll	HbR	2.15E-07	3.98E-07	-1.37E-08	1.13E-08
4	hardAll	HbR	-2.98E-08	1.00E-08	4.04E-08	2.72E-08
5	hardAll	HbR	-2.53E-08	3.05E-08	2.17E-08	-2.44E-08
6	hardAll	HbR	-2.10E-08	1.29E-08	5.66E-10	1.27E-08
7	hardAll	HbR	6.69E-08	2.32E-07	2.08E-08	1.67E-09
8	hardAll	HbR	-1.32E-08	-1.52E-08	2.07E-08	2.96E-09
9	hardAll	HbR	2.77E-08	2.45E-08	5.00E-08	5.71E-08
10	hardAll	HbR	1.19E-07	2.10E-07	8.52E-08	3.06E-08
11	hardAll	HbR	3.29E-08	-3.52E-08	4.35E-08	1.17E-08
12	hardAll	HbR	1.92E-08	-1.27E-08	1.56E-08	3.01E-08
13	hardAll	HbR	2.31E-08	2.00E-08	4.16E-08	5.08E-08
14	hardAll	HbR	3.86E-08	7.81E-08	2.70E-08	2.89E-08
