# Supplementary material for: fNIRS measurement of cortical activation and functional connectivity during a visuospatial working memory task
Source: PLoS One. 2018 Aug 2;13(8):e0201486. doi: 10.1371/journal.pone.0201486 (PMC6072025; doi:10.1371/journal.pone.0201486)
Supplement: S4 File — fNIRS data used for functional coherence analyses. Subject-level mean coherence values are given for each task and region of interest. (CSV) [file pone.0201486.s004.csv]

ID	Mean Coherence	Task	Region
1	0.449286667	encoding/maintance	Left Prefrontal
2	0.636813333	encoding/maintance	Left Prefrontal
3	0.575683333	encoding/maintance	Left Prefrontal
4	0.585876667	encoding/maintance	Left Prefrontal
5	0.53015	encoding/maintance	Left Prefrontal
6	0.679476667	encoding/maintance	Left Prefrontal
7	0.543546667	encoding/maintance	Left Prefrontal
8	1.010566667	encoding/maintance	Left Prefrontal
9	0.670653333	encoding/maintance	Left Prefrontal
10	0.647913333	encoding/maintance	Left Prefrontal
11	0.920116667	encoding/maintance	Left Prefrontal
12	0.626033333	encoding/maintance	Left Prefrontal
13	0.739523333	encoding/maintance	Left Prefrontal
14	1.382066667	encoding/maintance	Left Prefrontal
1	0.4653	encoding/maintance	Right Prefrontal
2	0.482066667	encoding/maintance	Right Prefrontal
3	0.839783333	encoding/maintance	Right Prefrontal
4	0.690946667	encoding/maintance	Right Prefrontal
5	0.660326667	encoding/maintance	Right Prefrontal
6	0.913563333	encoding/maintance	Right Prefrontal
7	0.41396	encoding/maintance	Right Prefrontal
8	1.211333333	encoding/maintance	Right Prefrontal
9	0.691863333	encoding/maintance	Right Prefrontal
10	0.743033333	encoding/maintance	Right Prefrontal
11	0.47466	encoding/maintance	Right Prefrontal
12	0.558126667	encoding/maintance	Right Prefrontal
13	0.7115	encoding/maintance	Right Prefrontal
14	1.171743333	encoding/maintance	Right Prefrontal
1	1.175538333	encoding/maintance	Left Parietal
2	1.072611667	encoding/maintance	Left Parietal
3	1.320266667	encoding/maintance	Left Parietal
4	1.045065	encoding/maintance	Left Parietal
5	1.23544	encoding/maintance	Left Parietal
6	0.948953333	encoding/maintance	Left Parietal
7	0.814173333	encoding/maintance	Left Parietal
8	1.7491	encoding/maintance	Left Parietal
9	0.97236	encoding/maintance	Left Parietal
10	0.508406667	encoding/maintance	Left Parietal
11	1.524266667	encoding/maintance	Left Parietal
12	1.269243333	encoding/maintance	Left Parietal
13	1.621983333	encoding/maintance	Left Parietal
14	1.8879	encoding/maintance	Left Parietal
1	0.893265	encoding/maintance	Right Parietal
2	0.637828333	encoding/maintance	Right Parietal
3	1.036078333	encoding/maintance	Right Parietal
4	1.130521667	encoding/maintance	Right Parietal
5	1.189233333	encoding/maintance	Right Parietal
6	0.985956667	encoding/maintance	Right Parietal
7	0.691873333	encoding/maintance	Right Parietal
8	1.433875	encoding/maintance	Right Parietal
9	1.108926667	encoding/maintance	Right Parietal
10	0.565268333	encoding/maintance	Right Parietal
11	1.197956667	encoding/maintance	Right Parietal
12	0.916023333	encoding/maintance	Right Parietal
13	1.4894	encoding/maintance	Right Parietal
14	1.488723333	encoding/maintance	Right Parietal
1	0.545713333	recall	Left Prefrontal
2	0.784533333	recall	Left Prefrontal
3	0.621446667	recall	Left Prefrontal
4	0.64478	recall	Left Prefrontal
5	0.572876667	recall	Left Prefrontal
6	0.607916667	recall	Left Prefrontal
7	0.552406667	recall	Left Prefrontal
8	0.913373333	recall	Left Prefrontal
9	0.711793333	recall	Left Prefrontal
10	0.591553333	recall	Left Prefrontal
11	1.021366667	recall	Left Prefrontal
12	0.537776667	recall	Left Prefrontal
13	0.587933333	recall	Left Prefrontal
14	0.694863333	recall	Left Prefrontal
1	0.486986667	recall	Right Prefrontal
2	0.555176667	recall	Right Prefrontal
3	0.797416667	recall	Right Prefrontal
4	0.736586667	recall	Right Prefrontal
5	0.597483333	recall	Right Prefrontal
6	0.76755	recall	Right Prefrontal
7	0.389823333	recall	Right Prefrontal
8	1.2011	recall	Right Prefrontal
9	0.710156667	recall	Right Prefrontal
10	0.655993333	recall	Right Prefrontal
11	0.43653	recall	Right Prefrontal
12	0.784273333	recall	Right Prefrontal
13	0.57569	recall	Right Prefrontal
14	0.731236667	recall	Right Prefrontal
1	1.508866667	recall	Left Parietal
2	0.986985	recall	Left Parietal
3	1.277788333	recall	Left Parietal
4	1.379416667	recall	Left Parietal
5	1.236376667	recall	Left Parietal
6	1.196533333	recall	Left Parietal
7	0.983463333	recall	Left Parietal
8	1.702783333	recall	Left Parietal
9	0.962776667	recall	Left Parietal
10	0.530673333	recall	Left Parietal
11	1.45165	recall	Left Parietal
12	1.671616667	recall	Left Parietal
13	1.59275	recall	Left Parietal
14	1.658236667	recall	Left Parietal
1	1.217116667	recall	Right Parietal
2	0.647686667	recall	Right Parietal
3	1.073565	recall	Right Parietal
4	1.431766667	recall	Right Parietal
5	1.133615	recall	Right Parietal
6	1.17724	recall	Right Parietal
7	0.863333333	recall	Right Parietal
8	1.351066667	recall	Right Parietal
9	1.187345	recall	Right Parietal
10	0.596643333	recall	Right Parietal
11	1.14528	recall	Right Parietal
12	1.109225	recall	Right Parietal
13	1.726316667	recall	Right Parietal
14	1.283705	recall	Right Parietal
